# Supplementary material for: IDF-11774 Induces Cell Cycle Arrest and Apoptosis by Inhibiting HIF-1α in Gastric Cancer
Source: Pharmaceutics. 2023 Dec 13;15(12):2772. doi: 10.3390/pharmaceutics15122772 (PMC10748108; doi:10.3390/pharmaceutics15122772)
Supplement: Supplementary file 1 [file pharmaceutics-15-02772-s001.zip]

Archive with 1 entries (1 files):
- pharmaceutics-2710150-supplementary.pdf
